# Supplementary material for: Moving Beyond Simplistic Research Design in Health Professions Education: What a One-Group Pretest-Posttest Design Will Not Prove
Source: MedEdPORTAL. 2025 May 20;21:11527. doi: 10.15766/mep_2374-8265.11527 (PMC12089416; doi:10.15766/mep_2374-8265.11527)
Supplement: Supplementary file 1 — Presentation for Research in HPE.pptxLesson Plan - 60 minutes - In Person.docxLesson Plan - 60 minutes - Virtual.docxLesson Plan - 75 minutes - In Person.docxLesson Plan - 75 minutes - Virtual.docxCase Study and Internal Validity Handout.docxEvaluation Form.docx [file mep_2374-8265.11527-s001.zip]

Archive with 8 entries (8 files):
- A. Presentation for Research in HPE.pptx
- B. Lesson Plan - 60 Minutes - In Person.docx
- C. Lesson Plan - 60 Minutes - Virtual.docx
- D. Lesson Plan - 75 Minutes - In Person.docx
- E. Lesson Plan - 75 Minutes - Virtual.docx
- F. Case and Internal Validity Handout.docx
- G. Evaluation Form.docx
- _Educational Summary Report_11527.pdf
